# Supplementary material for: HSP90B1 regulates autophagy via PI3K/AKT/mTOR signaling, mediating HNSC biological behaviors
Source: PeerJ. 2024 Apr 5;12:e17028. doi: 10.7717/peerj.17028 (PMC11000640; doi:10.7717/peerj.17028)
Supplement: Supplemental Information 1 — Repeated 3 times. [file peerj-12-17028-s001.zip]

Archive with 23 entries (22 files):
- The raw date of WB - 上交/
- The raw date of WB - 上交/Figure  2 Apoptosis  si 2.tif
- The raw date of WB - 上交/Figure 1 Differential expression of HSP90B1 in HNSC cell lines1-3.tif
- The raw date of WB - 上交/Figure 2  Apoptosis  OE  2 20230518.tif
- The raw date of WB - 上交/Figure 2  Apoptosis  si  1.tif
- The raw date of WB - 上交/Figure 2 Apoptosis   OE  1 20230518.tif
- The raw date of WB - 上交/Figure 4  AKT mTOR  pathway si 1-2.tif
- The raw date of WB - 上交/Figure 4  AKT mTOR  pathway si 3.tif
- The raw date of WB - 上交/Figure 4  AKT mTOR OE 1.tif
- The raw date of WB - 上交/Figure 4  AKT mTOR OE 2.tif
- The raw date of WB - 上交/Figure 4  AKT mTOR OE 3.tif
- The raw date of WB - 上交/Figure 4 Autophagy OE 1.tif
- The raw date of WB - 上交/Figure 4 Autophagy OE 2.tif
- The raw date of WB - 上交/Figure 4 Autophagy OE 3.tif
- The raw date of WB - 上交/Figure 4 Autophagy si  3.tif
- The raw date of WB - 上交/Figure 4 Autophagy si 1-2.tif
- The raw date of WB - 上交/Figure 4 p-AKT mTOR OE 1 -.tif
- The raw date of WB - 上交/Figure 4 p-AKT mTOR OE 2 -.tif
- The raw date of WB - 上交/Figure 4 p-AKT mTOR OE 3.tif
- The raw date of WB - 上交/Figure 4 phosphorylation-AKT mTOR  pathway  si 1-2.tif
- The raw date of WB - 上交/Figure 4 phosphorylation-AKT mTOR pathway 3.tif
- The raw date of WB - 上交/Raw data of WB results.pdf
- The raw date of WB - 上交/~$Raw data of WB results.pptx
